# Supplementary material for: Genotypic Analysis of Enterobius vermicularis (Rhabditida: Oxyuridae, Linnaeus, 1758) Among Infected Individuals in Bulgaria: A First Phylogenetic Study
Source: Int J Mol Sci. 2026 Feb 20;27(4):2020. doi: 10.3390/ijms27042020 (PMC12940231; doi:10.3390/ijms27042020)
Supplement: Supplementary file 1 [file ijms-27-02020-s001.zip]

Archive with 1 entries (1 files):
- ijms-4116984-supplementary.pdf
